# Supplementary material for: Behavioural and Brain Gene Expression Profiling in Pigs during Tail Biting Outbreaks – Evidence of a Tail Biting Resistant Phenotype
Source: PLoS One. 2013 Jun 18;8(6):e66513. doi: 10.1371/journal.pone.0066513 (PMC3688911; doi:10.1371/journal.pone.0066513)
Supplement: Dataset S1 — All differently expressed transcripts with log fold changes and p-values. (XLS) [file pone.0066513.s001.xls]

## Sheet: Sheet1
Affymetrix Probe Set ID	Gene name	log2 Fold Change	adj.P.Val	B value	Human probe set affy ID	Human gene symbol
Ssc.5616.1.S1_at	ARMCX1	-1.84248	1.48489e-05	9.59781	218694_at	ARMCX1
Ssc.2505.1.A1_at	AKAP11	-0.380893	0.000111994	9.2649	203156_at	AKAP11
Ssc.1146.1.S1_at	ECHDC1	-0.857007	0.0010958	6.84341	223088_x_at	ECHDC1
Ssc.8340.1.A1_at	FAM49A	-0.332001	0.0010958	6.68382	230276_at	FAM49A
Ssc.10131.1.A1_at	PDK4	0.563299	0.00139811	6.08999	205960_at	PDK4
Ssc.7099.2.A1_a_at	RFK	-0.282092	0.00139811	6.232	203224_at	RFK
Ssc.27974.1.A1_at	GS2_HUMAN	0.719521	0.00511096	4.79076	209740_s_at	PNPLA4
Ssc.17783.2.A1_s_at	TCA_HUMAN	0.311267	0.00511096	4.84567	211902_x_at	TRA@
Ssc.24016.1.S1_at	ELAVL2	-0.286123	0.00529921	4.67305	228260_at	ELAVL2
Ssc.1664.1.A1_at	NRN1	-0.445348	0.00755723	4.14097	218625_at	NRN1
Ssc.28032.1.S1_at	USP22	-0.357643	0.00755723	4.0454	200083_at	USP22
Ssc.13423.1.A1_at	SFRS15	-0.317626	0.00755723	4.03324	222311_s_at	SFRS15
Ssc.21006.1.S1_at	AKAP13	-0.448446	0.00883754	3.4207	222024_s_at	AKAP13
Ssc.3839.1.A1_at	TBRG1	-0.313005	0.00883754	3.60568	225819_at	TBRG1
Ssc.22051.2.S1_at	NSF	-0.253598	0.00883754	3.68276	202395_at	NSF
Ssc.5490.1.A1_at	PAPOLA	-0.23237	0.00883754	3.59113	212720_at	PAPOLA
Ssc.24540.1.S1_at	KIF13B	0.284006	0.00883754	3.76655	202962_at	KIF13B
Ssc.4389.2.S1_at	FKBP1B	-0.271245	0.0111013	3.27044	209931_s_at	FKBP1B
Ssc.15718.1.A1_at	CHGB	-0.414684	0.0111013	3.3735	204260_at	CHGB
Ssc.8049.1.A1_at	SNAP25	-0.282076	0.0128315	3.1516	202508_s_at	SNAP25
Ssc.15711.1.S1_at	PRAF2	-0.2495	0.0135961	3.02018	203456_at	PRAF2
Ssc.210.6.S1_x_at	HLA-DRB5	0.416962	0.0135961	2.89891	215193_x_at	HLA-DRB1 /// HLA-DRB3 /// LOC730415
Ssc.3883.2.S1_a_at	TCEB1	-0.23733	0.0135961	2.92826	202823_at	TCEB1
Ssc.6475.1.A1_at	LTBP1	0.368816	0.0135961	2.88471	202728_s_at	LTBP1
Ssc.17461.1.A1_a_at	DNCI1	-0.229857	0.0135961	2.97737	205348_s_at	DYNC1I1
Ssc.13930.1.S1_at	Q6FIE3	-0.225922	0.0157626	2.61061	208091_s_at	ECOP
Ssc.18099.1.A1_at	Q9H8A7	0.2801	0.0157626	2.63527	234936_s_at	KIAA1345
Ssc.440.1.S1_at	GHRL_HUMAN	0.324861	0.0157626	2.68004	223862_at	GHRL
Ssc.17412.1.A1_at	CYCS	0.191176	0.0168217	2.57722	208905_at	CYCS
Ssc.27106.1.A1_at	PTPRM	0.436904	0.019514	2.40874	1555579_s_at	PTPRM
Ssc.26287.1.S1_at	FUT4	0.402152	0.0228162	2.21504	209893_s_at	FUT4
Ssc.1763.1.A1_at	CMAS	-0.236882	0.0229541	2.10306	218111_s_at	CMAS
Ssc.3338.1.A1_at	SFRS12	-0.312947	0.0229541	2.15488	212721_at	SFRS12
Ssc.6613.2.S1_at	GLRB	-0.356419	0.0229541	2.16273	205280_at	GLRB
Ssc.29870.1.A1_at	PPP1R12B	-0.338648	0.0229541	2.09058	201957_at	PPP1R12B
Ssc.2066.1.S1_at	GLRX2	-0.377955	0.0229541	2.12054	219933_at	GLRX2
Ssc.10256.1.A1_at	PDE4B	0.821097	0.0229605	2.01977	211302_s_at	PDE4B
Ssc.18182.2.S1_at	Q9BSP8	-0.304173	0.0229605	2.01418	223114_at	COQ5
Ssc.8360.1.A1_at	INPP5F	-0.248214	0.0229605	2.05862	203607_at	INPP5F
Ssc.8010.1.S1_at	C6orf66	-0.472328	0.0240175	1.9677	227559_at	---
Ssc.10769.1.S1_at	NEFL	-0.285942	0.0245694	1.92135	221805_at	NEFL
Ssc.25099.2.A1_at	SP22_HUMAN	0.255056	0.0253972	1.87085	222753_s_at	SPCS3
Ssc.10587.1.A1_at	NAPB	-0.277408	0.0269385	1.77186	225111_s_at	NAPB
Ssc.9937.1.S1_at	POLR3K	-0.191064	0.0269385	1.74887	222766_at	POLR3K
Ssc.22112.1.S1_at	RPS6KB2	0.256411	0.0269385	1.74009	203777_s_at	RPS6KB2
Ssc.6425.1.A1_at	ABCC5	0.197532	0.0294958	1.60669	209380_s_at	ABCC5
Ssc.26738.1.A1_at	NP_942123	-0.229811	0.0294958	1.61371	1554652_s_at	LOC375449
Ssc.22641.2.S1_a_at	ATP2A2	-0.260102	0.0294958	1.65306	212361_s_at	ATP2A2
Ssc.9392.3.A1_at	EGF	-0.247836	0.0296087	1.59009	206254_at	EGF
Ssc.24123.1.S1_at	Q9HBN0	0.297677	0.0330787	1.44971	227101_at	ZNF800
Ssc.10672.1.A1_at	UNC5C	0.300889	0.0330787	1.44361	206189_at	UNC5C
Ssc.7801.1.A1_at	HSPA14	0.260654	0.0330787	1.44247	226887_at	HSPA14
Ssc.21341.2.A1_at		-0.212665	0.0338203	1.40335	211072_x_at	TUBA1B
Ssc.30127.1.A1_at	UGP2	0.23281	0.0341776	1.37522	205480_s_at	UGP2
Ssc.314.1.S1_at	ADM	0.274797	0.0345678	1.33782	202912_at	ADM
Ssc.5562.1.S1_at	FBXL16	-0.248863	0.0348163	1.30792	227641_at	FBXL16
Ssc.13343.1.A1_at	CD109	-0.385523	0.0349644	1.28201	229900_at	CD109
Ssc.12420.1.A1_at	ABCA2	0.354402	0.0349644	1.2778	210100_s_at	ABCA2
Ssc.15530.1.S1_at	TFIP11	-0.290464	0.0349644	1.27766	202751_at	TFIP11
Ssc.27475.1.S1_at	PDE4B	0.301818	0.03647	1.06075	211302_s_at	PDE4B
Ssc.27337.1.S1_at	GTF2I	0.262514	0.03647	1.14698	201065_s_at	GTF2I /// GTF2IP1 /// LOC732437
Ssc.26935.1.S1_at	RSN	0.331197	0.03647	1.06535	210716_s_at	CLIP1
Ssc.10606.1.S1_at	ZNF507	1.28617	0.03647	0.857019	235618_at	ZNF507
Ssc.26592.1.A1_at	ATP6V1G2	-0.230351	0.03647	1.0768	200041_s_at	BAT1
Ssc.14322.1.A1_at	C7orf10	-0.307487	0.03647	1.09129	219655_at	C7orf10
Ssc.27206.1.A1_at	RAB6B	-0.290955	0.03647	1.18855	210127_at	RAB6B
Ssc.18030.1.A1_at	NP_695000	-0.344365	0.03647	1.11599	1553281_at	PLCXD2
Ssc.16356.1.A1_at	COMP	0.281993	0.03647	1.17683	205713_s_at	COMP
Ssc.27888.1.A1_a_at	TRIP3	-0.405081	0.03647	1.07797	212544_at	ZNHIT3
Ssc.1522.2.A1_at	HMGN4	-0.288	0.03647	1.13459	209786_at	HMGN4
Ssc.3496.1.A1_at	C19orf7	0.369031	0.03647	1.06842	213390_at	C19orf7
Ssc.21229.1.A1_at	GPC6	-0.283211	0.03647	1.05655	223730_at	GPC6
Ssc.13903.1.S1_at	SMS	-0.218958	0.0389697	0.98805	202043_s_at	SMS
Ssc.26936.1.S1_at	Q96HH4	-0.307638	0.0402823	0.933819	228981_at	TMEM169
Ssc.27491.1.A1_at	RYR3	0.573594	0.0402823	0.935477	206306_at	RYR3
Ssc.24170.1.A1_at	Q9BVC6	0.204983	0.0407706	0.893821	201361_at	TMEM109
Ssc.746.1.S1_a_at	ATP6V1H	-0.180344	0.0407706	0.907844	221504_s_at	ATP6V1H
Ssc.6789.2.S1_at	Q9BWC9	-0.51358	0.04168	0.85665	209139_s_at	PRKRA
Ssc.7928.1.A1_at	STAM	-0.156711	0.04168	0.855414	203544_s_at	STAM
Ssc.12166.1.A1_at	RPL36AL	0.284329	0.0422702	0.823091	NA
Ssc.23367.1.A1_at	GNAL	0.210574	0.0422702	0.821196	214071_at	MPPE1
Ssc.24749.1.A1_at	Q8N8M5	0.401225	0.0424757	0.794815	212310_at	MIA3
Ssc.26820.1.A1_at	SLC39A10	-0.224447	0.0429825	0.780783	225295_at	SLC39A10
Ssc.10930.1.A1_at	SERPINF2	0.346273	0.0440962	0.74482	205075_at	SERPINF2
Ssc.7950.1.A1_at	C21orf66	0.50212	0.0441033	0.728993	218515_at	C21orf66
Ssc.26295.1.S1_at	FSTL5	0.281382	0.0441033	0.729348	232010_at	FSTL5
Ssc.3365.2.A1_at	CDC2L5	-0.165083	0.0451554	0.673565	232266_x_at	CDC2L5
Ssc.17287.1.A1_at	C5orf13	-0.281034	0.0451554	0.688005	201310_s_at	C5orf13
Ssc.10860.1.S1_at	CA12	0.314191	0.0451554	0.677022	204508_s_at	CA12
Ssc.9985.1.A1_at	NP_950252	-0.345763	0.0452434	0.665101	217562_at	FAM5C
Ssc.17243.1.S1_at	DNAJA4	-0.335337	0.0454744	0.650685	225061_at	DNAJA4
Ssc.24811.1.A1_at	Q6NSI4	-0.398924	0.0468402	0.516974	219355_at	CXorf57
Ssc.949.1.S1_at	GPR107	-0.45599	0.0468402	0.596291	239722_at	LOC134121
Ssc.15046.1.A1_at	NCOA7	-0.220544	0.0468402	0.605636	225344_at	NCOA7
Ssc.4799.1.A1_at	VMP	-0.2226	0.0468402	0.56414	239293_at	NRSN1
Ssc.31203.1.A1_at	Q76M59	-0.340996	0.0468402	0.538275	236377_at	TMEM132D
Ssc.5979.1.A1_at	NP_997182	-0.251814	0.0468402	0.570688	219732_at	RP11-35N6.1
Ssc.8459.1.A1_at	S521_HUMAN	0.280336	0.0468402	0.545017	228556_at	YTHDC1
Ssc.14051.1.S1_at	DNAJA2	-0.198637	0.0468402	0.510569	209157_at	DNAJA2
Ssc.25277.1.A1_at	DLGAP1	-0.403551	0.0468402	0.541404	210750_s_at	DLGAP1
Ssc.4464.1.S1_at	APBB2	-0.2682	0.0468402	0.498383	213419_at	APBB2
Ssc.18377.3.S1_at	P2RX4	-0.530316	0.0468402	0.508709	204088_at	P2RX4
Ssc.21554.1.A1_at	VKORC1L1	-0.188784	0.0468402	0.495332	224881_at	VKORC1L1
Ssc.5226.2.A1_at	EHBP1	-0.250556	0.0468402	0.551122	212653_s_at	EHBP1
Ssc.16652.1.S1_at		-0.245945	0.0468402	0.519038	NA
Ssc.11731.2.S1_at	GCLC	0.272265	0.047618	0.471587	202923_s_at	GCLC
Ssc.26234.2.S1_at	Q7Z572	0.151975	0.0495052	0.429089	NA
