# Supplementary material for: Behavioural and Brain Gene Expression Profiling in Pigs during Tail Biting Outbreaks – Evidence of a Tail Biting Resistant Phenotype
Source: PLoS One. 2013 Jun 18;8(6):e66513. doi: 10.1371/journal.pone.0066513 (PMC3688911; doi:10.1371/journal.pone.0066513)
Supplement: Dataset S2 — All significant enrichment terms. (XLS) [file pone.0066513.s002.xls]

## Sheet: Sheet1
Category	Term	Count	%	PValue	Genes	List Total	Pop Hits	Pop Total	Fold Enrichment	Bonferroni	Benjamini	FDR
GOTERM_BP_FAT	GO:0006873~cellular ion homeostasis	9	8.73786	0.00126277	202923_S_AT, 206306_AT, 221504_S_AT, 202912_AT, 204088_AT, 205280_AT, 223862_AT, 209931_S_AT, 212361_S_AT	78	374	13528	4.17359	0.688081	0.688081	1.95635
GOTERM_BP_FAT	GO:0019725~cellular homeostasis	10	9.70874	0.00127637	202923_S_AT, 219933_AT, 206306_AT, 221504_S_AT, 202912_AT, 204088_AT, 205280_AT, 223862_AT, 209931_S_AT, 212361_S_AT	78	466	13528	3.7218	0.691972	0.444997	1.97722
GOTERM_BP_FAT	GO:0055082~cellular chemical homeostasis	9	8.73786	0.00139734	202923_S_AT, 206306_AT, 221504_S_AT, 202912_AT, 204088_AT, 205280_AT, 223862_AT, 209931_S_AT, 212361_S_AT	78	380	13528	4.10769	0.724522	0.349328	2.1627
GOTERM_CC_FAT	GO:0016529~sarcoplasmic reticulum	4	3.8835	0.00176937	206306_AT, 201361_AT, 209931_S_AT, 212361_S_AT	80	39	12782	16.3872	0.256024	0.256024	2.13098
GOTERM_CC_FAT	GO:0016528~sarcoplasm	4	3.8835	0.00204564	206306_AT, 201361_AT, 209931_S_AT, 212361_S_AT	80	41	12782	15.5878	0.289631	0.157166	2.45993
GOTERM_BP_FAT	GO:0050801~ion homeostasis	9	8.73786	0.00221772	202923_S_AT, 206306_AT, 221504_S_AT, 202912_AT, 204088_AT, 205280_AT, 223862_AT, 209931_S_AT, 212361_S_AT	78	409	13528	3.81644	0.87088	0.400556	3.41195
GOTERM_CC_FAT	GO:0031225~anchored to membrane	7	6.79612	0.00237352	229900_AT, 202508_S_AT, 225061_AT, 218625_AT, 209157_AT, 210127_AT, 223730_AT	80	220	12782	5.08375	0.327564	0.123907	2.84901
GOTERM_BP_FAT	GO:0048878~chemical homeostasis	10	9.70874	0.00243172	202923_S_AT, 206306_AT, 221504_S_AT, 210100_S_AT, 202912_AT, 204088_AT, 205280_AT, 223862_AT, 209931_S_AT, 212361_S_AT	78	512	13528	3.38742	0.894048	0.361705	3.73534
GOTERM_BP_FAT	GO:0031175~neuron projection development	7	6.79612	0.0033452	206189_AT, 202508_S_AT, 1555579_S_AT, 202912_AT, 213419_AT, 223862_AT, 221805_AT	78	256	13528	4.74239	0.954473	0.402444	5.10448
GOTERM_BP_FAT	GO:0046907~intracellular transport	11	10.6796	0.00395311	205348_S_AT, 202962_AT, 202508_S_AT, 200041_S_AT, 225111_S_AT, 203544_S_AT, 225819_AT, 210127_AT, 209931_S_AT, 212361_S_AT, 221805_AT	78	657	13528	2.9038	0.974061	0.406497	6.00549
GOTERM_BP_FAT	GO:0030030~cell projection organization	8	7.76699	0.00489096	234936_S_AT, 206189_AT, 202508_S_AT, 1555579_S_AT, 202912_AT, 213419_AT, 223862_AT, 221805_AT	78	368	13528	3.77035	0.989117	0.431677	7.37984
GOTERM_BP_FAT	GO:0048812~neuron projection morphogenesis	6	5.82524	0.00728918	206189_AT, 202508_S_AT, 1555579_S_AT, 202912_AT, 213419_AT, 221805_AT	78	213	13528	4.88552	0.998824	0.527384	10.8092
GOTERM_BP_FAT	GO:0010033~response to organic substance	11	10.6796	0.00752216	202923_S_AT, 219933_AT, 209380_S_AT, 210100_S_AT, 209139_S_AT, 202912_AT, 204088_AT, 205075_AT, 223862_AT, 209931_S_AT, 221805_AT	78	721	13528	2.64604	0.999052	0.501507	11.1359
GOTERM_BP_FAT	GO:0042592~homeostatic process	11	10.6796	0.00988495	202923_S_AT, 219933_AT, 206306_AT, 221504_S_AT, 210100_S_AT, 202912_AT, 204088_AT, 205280_AT, 223862_AT, 209931_S_AT, 212361_S_AT	78	751	13528	2.54034	0.999895	0.565109	14.3869
GOTERM_BP_FAT	GO:0048666~neuron development	7	6.79612	0.0126501	206189_AT, 202508_S_AT, 1555579_S_AT, 202912_AT, 213419_AT, 223862_AT, 221805_AT	78	339	13528	3.58127	0.999992	0.623993	18.0499
GOTERM_BP_FAT	GO:0048858~cell projection morphogenesis	6	5.82524	0.0128423	206189_AT, 202508_S_AT, 1555579_S_AT, 202912_AT, 213419_AT, 221805_AT	78	245	13528	4.24741	0.999993	0.600171	18.2991
GOTERM_BP_FAT	GO:0060341~regulation of cellular localization	6	5.82524	0.0134776	202508_S_AT, 210100_S_AT, 202395_AT, 223862_AT, 209931_S_AT, 206254_AT	78	248	13528	4.19603	0.999996	0.590833	19.1173
GOTERM_BP_FAT	GO:0051241~negative regulation of multicellular organismal process	5	4.85437	0.014205	202912_AT, 204088_AT, 223862_AT, 209931_S_AT, 212361_S_AT	78	164	13528	5.28768	0.999998	0.584967	20.0449
GOTERM_BP_FAT	GO:0030003~cellular cation homeostasis	6	5.82524	0.0148113	206306_AT, 221504_S_AT, 202912_AT, 223862_AT, 209931_S_AT, 212361_S_AT	78	254	13528	4.09691	0.999999	0.576789	20.8102
GOTERM_BP_FAT	GO:0032990~cell part morphogenesis	6	5.82524	0.0152749	206189_AT, 202508_S_AT, 1555579_S_AT, 202912_AT, 213419_AT, 221805_AT	78	256	13528	4.0649	0.999999	0.566052	21.3909
GOTERM_CC_FAT	GO:0043005~neuron projection	7	6.79612	0.019028	239293_AT, 202508_S_AT, 204088_AT, 202395_AT, 213419_AT, 223862_AT, 221805_AT	80	342	12782	3.27025	0.959575	0.473583	20.8378
GOTERM_BP_FAT	GO:0006874~cellular calcium ion homeostasis	5	4.85437	0.0204019	206306_AT, 202912_AT, 223862_AT, 209931_S_AT, 212361_S_AT	78	183	13528	4.73869	1	0.632219	27.5524
GOTERM_MF_FAT	GO:0042623~ATPase activity, coupled	6	5.82524	0.0215083	209380_S_AT, 200041_S_AT, 221504_S_AT, 210100_S_AT, 202395_AT, 212361_S_AT	77	272	12983	3.71935	0.997117	0.857671	24.8523
GOTERM_BP_FAT	GO:0055074~calcium ion homeostasis	5	4.85437	0.0222701	206306_AT, 202912_AT, 223862_AT, 209931_S_AT, 212361_S_AT	78	188	13528	4.61266	1	0.627983	29.6828
GOTERM_BP_FAT	GO:0055080~cation homeostasis	6	5.82524	0.0234309	206306_AT, 221504_S_AT, 202912_AT, 223862_AT, 209931_S_AT, 212361_S_AT	78	286	13528	3.63852	1	0.613434	30.9769
GOTERM_BP_FAT	GO:0007409~axonogenesis	5	4.85437	0.02424	206189_AT, 202508_S_AT, 1555579_S_AT, 213419_AT, 221805_AT	78	193	13528	4.49316	1	0.610422	31.8657
GOTERM_BP_FAT	GO:0006875~cellular metal ion homeostasis	5	4.85437	0.0254712	206306_AT, 202912_AT, 223862_AT, 209931_S_AT, 212361_S_AT	78	196	13528	4.42439	1	0.599464	33.1976
GOTERM_MF_FAT	GO:0042626~ATPase activity, coupled to transmembrane movement of substances	4	3.8835	0.0259992	209380_S_AT, 221504_S_AT, 210100_S_AT, 212361_S_AT	77	109	12983	6.18754	0.999164	0.829936	29.2604
GOTERM_BP_FAT	GO:0007018~microtubule-based movement	4	3.8835	0.0265602	205348_S_AT, 202962_AT, 211072_X_AT, 221805_AT	78	113	13528	6.13932	1	0.60118	34.3553
GOTERM_MF_FAT	GO:0043492~ATPase activity, coupled to movement of substances	4	3.8835	0.0266183	209380_S_AT, 221504_S_AT, 210100_S_AT, 212361_S_AT	77	110	12983	6.13129	0.999295	0.765774	29.8489
GOTERM_MF_FAT	GO:0016820~hydrolase activity, acting on acid anhydrides, catalyzing transmembrane movement of substances	4	3.8835	0.0272453	209380_S_AT, 221504_S_AT, 210100_S_AT, 212361_S_AT	77	111	12983	6.07605	0.999407	0.710165	30.4404
GOTERM_BP_FAT	GO:0051046~regulation of secretion	5	4.85437	0.0280456	202508_S_AT, 204088_AT, 202395_AT, 223862_AT, 206254_AT	78	202	13528	4.29297	1	0.595215	35.9042
GOTERM_BP_FAT	GO:0055065~metal ion homeostasis	5	4.85437	0.0293891	206306_AT, 202912_AT, 223862_AT, 209931_S_AT, 212361_S_AT	78	205	13528	4.23014	1	0.600189	37.2756
GOTERM_BP_FAT	GO:0032940~secretion by cell	5	4.85437	0.0303058	202508_S_AT, 212310_AT, 205280_AT, 223862_AT, 209931_S_AT	78	207	13528	4.18927	1	0.599601	38.1955
GOTERM_BP_FAT	GO:0048667~cell morphogenesis involved in neuron differentiation	5	4.85437	0.0312393	206189_AT, 202508_S_AT, 1555579_S_AT, 213419_AT, 221805_AT	78	209	13528	4.14918	1	0.59926	39.1193
GOTERM_BP_FAT	GO:0044057~regulation of system process	6	5.82524	0.0313052	202912_AT, 204088_AT, 223862_AT, 209931_S_AT, 212361_S_AT, 201957_AT	78	309	13528	3.36769	1	0.588782	39.1841
GOTERM_CC_FAT	GO:0048471~perinuclear region of cytoplasm	6	5.82524	0.0327287	205348_S_AT, 209380_S_AT, 202508_S_AT, 1555579_S_AT, 209139_S_AT, 204088_AT	80	288	12782	3.32865	0.99614	0.60394	33.2853
GOTERM_MF_FAT	GO:0015399~primary active transmembrane transporter activity	4	3.8835	0.0346603	209380_S_AT, 221504_S_AT, 210100_S_AT, 212361_S_AT	77	122	12983	5.52821	0.999924	0.694599	37.0945
GOTERM_MF_FAT	GO:0015405~P-P-bond-hydrolysis-driven transmembrane transporter activity	4	3.8835	0.0346603	209380_S_AT, 221504_S_AT, 210100_S_AT, 212361_S_AT	77	122	12983	5.52821	0.999924	0.694599	37.0945
GOTERM_BP_FAT	GO:0006397~mRNA processing	6	5.82524	0.0360038	200041_S_AT, 212721_AT, 222311_S_AT, 228556_AT, 202751_AT, 212720_AT	78	321	13528	3.24179	1	0.619374	43.6363
GOTERM_MF_FAT	GO:0016779~nucleotidyltransferase activity	4	3.8835	0.0368464	205480_S_AT, 222766_AT, 218111_S_AT, 212720_AT	77	125	12983	5.39553	0.999959	0.674405	38.9409
GOTERM_BP_FAT	GO:0044271~nitrogen compound biosynthetic process	6	5.82524	0.0376621	221504_S_AT, 202912_AT, 204088_AT, 212361_S_AT, 203224_AT, 202043_S_AT	78	325	13528	3.20189	1	0.615814	45.1334
GOTERM_MF_FAT	GO:0022834~ligand-gated channel activity	4	3.8835	0.0383425	206306_AT, 204088_AT, 205280_AT, 209931_S_AT	77	127	12983	5.31056	0.999973	0.650659	40.1755
GOTERM_MF_FAT	GO:0015276~ligand-gated ion channel activity	4	3.8835	0.0383425	206306_AT, 204088_AT, 205280_AT, 209931_S_AT	77	127	12983	5.31056	0.999973	0.650659	40.1755
GOTERM_BP_FAT	GO:0030182~neuron differentiation	7	6.79612	0.0383775	206189_AT, 202508_S_AT, 1555579_S_AT, 202912_AT, 213419_AT, 223862_AT, 221805_AT	78	438	13528	2.77181	1	0.603529	45.7677
GOTERM_BP_FAT	GO:0030005~cellular di-, tri-valent inorganic cation homeostasis	5	4.85437	0.0404044	206306_AT, 202912_AT, 223862_AT, 209931_S_AT, 212361_S_AT	78	227	13528	3.82017	1	0.613514	47.5278
GOTERM_BP_FAT	GO:0042391~regulation of membrane potential	4	3.8835	0.040898	202923_S_AT, 204088_AT, 205280_AT, 223862_AT	78	134	13528	5.17719	1	0.608998	47.9482
GOTERM_MF_FAT	GO:0046873~metal ion transmembrane transporter activity	6	5.82524	0.0430251	206306_AT, 202508_S_AT, 204088_AT, 225295_AT, 209931_S_AT, 212361_S_AT	77	328	12983	3.08434	0.999993	0.658861	43.8923
GOTERM_MF_FAT	GO:0016887~ATPase activity	6	5.82524	0.0458966	209380_S_AT, 200041_S_AT, 221504_S_AT, 210100_S_AT, 202395_AT, 212361_S_AT	77	334	12983	3.02893	0.999997	0.621747	46.0648
GOTERM_MF_FAT	GO:0005524~ATP binding	15	14.5631	0.046014	202923_S_AT, 203777_S_AT, 204088_AT, 232266_X_AT, 212361_S_AT, 1554652_S_AT, 202962_AT, 200041_S_AT, 209380_S_AT, 226887_AT, 210100_S_AT, 205960_AT, 202395_AT, 203224_AT, 212720_AT	77	1477	12983	1.71236	0.999997	0.595504	46.152
GOTERM_BP_FAT	GO:0006816~calcium ion transport	4	3.8835	0.0472039	206306_AT, 204088_AT, 209931_S_AT, 212361_S_AT	78	142	13528	4.88552	1	0.636961	53.0495
GOTERM_BP_FAT	GO:0055066~di-, tri-valent inorganic cation homeostasis	5	4.85437	0.0472822	206306_AT, 202912_AT, 223862_AT, 209931_S_AT, 212361_S_AT	78	239	13528	3.62837	1	0.629318	53.1097
GOTERM_BP_FAT	GO:0019226~transmission of nerve impulse	6	5.82524	0.0490886	210750_S_AT, 202508_S_AT, 204088_AT, 205280_AT, 223862_AT, 209931_S_AT	78	350	13528	2.97319	1	0.635372	54.4808
GOTERM_MF_FAT	GO:0008022~protein C-terminus binding	4	3.8835	0.0496679	202395_AT, 222311_S_AT, 212361_S_AT, 221805_AT	77	141	12983	4.78327	0.999999	0.598919	48.8
